# Supplementary material for: Gasdermin-D activation promotes NLRP3 activation and host resistance to Leishmania infection
Source: Nat Commun. 2023 Feb 24;14:1049. doi: 10.1038/s41467-023-36626-6 (PMC9958042; doi:10.1038/s41467-023-36626-6)
Supplement: Supplementary file 7 — Source data [file 41467_2023_36626_MOESM7_ESM.xlsx]

## Sheet: Fig 1B
#1																							#5
		L. amazonensis
NI	Nigericin	2h	24h
9.4	25.8	18.1	10.2
8.8	28.2	15.9	8.6
8.3	22.5	17.4	9.3

## Sheet: Fig 1C
#1
	2h			24h
Infected	34.04	25	22.72	1	5	3
Non infected	4	2.43	4.87	20	10	15

## Sheet: Fig 1E
#1
NI	Nigericin	2h	24h
6.87	77.4336	28.5347	3.84
2.5	45.45	18.4783	8.69
4.3	68.4	23.3	5.7

## Sheet: Fig 1F
#1
	2h			24h
Infected	87.87	65	75	17.5	10	15
Non infected	6.25	7	4	30.76	35	28

## Sheet: Fig 1G
#1

## Sheet: Fig 1H
#1

## Sheet: Fig 1I
#1

## Sheet: Fig 1J
#1
	C57BL/6			GSDMD-/-			Nigericin
NI	9.48624	8.22206	6.52044	10.5526	6.56484	7.58407	12.5367	11.7867	13.02
Infected / Treated	9.95706	11.2657	8.8523	11.6313	11.8139	8.17862	57.7933	61.3033	58.1048

## Sheet: Fig 2A
#2
Distance	mNeon	WGA
0	0	0
0.14	0.5208	9.1786
0.28	0.0287	1.1503
0.42	0	1.2727
0.56	0.6201	1.9614
0.7	0.6499	8.9165
0.84	1.1776	9.4632
0.98	3.6413	15.2164
1.12	6.1937	9.5019
1.26	17.6889	0.9067
1.4	3.8835	1.3692
1.54	2.1645	2.3646
1.68	6.5216	1.5112
1.82	6.9649	2.564
1.96	3.7666	3.239
2.1	3.8053	3.4968
2.24	1.1652	9.3024
2.38	0	10.8237
2.52	0.8309	2.3015
2.66	1.6173	4.5309
2.8	16.6391	13.8716
2.94	42.9302	17.7579
3.08	31.6885	20.5572
3.22	49.3612	27.6188
3.36	47.9701	31.6506
3.5	68.0137	44.142
3.64	40.5589	46.609
3.78	19.7541	38.4403
3.92	18.1942	25.0002
4.06	19.0992	22.5962
4.2	5.8641	24.6965
4.34	7.714	10.3072
4.48	2.0003	22.7146
4.62	0.9903	18.6017
4.76	3.8767	7.869
4.9	12.5039	5.3189
5.04	15.0597	3.3285
5.18	11.642	1.2407
5.32	9.4624	18.7548
5.46	7.8786	24.9947
5.6	6.4415	16.2604
5.74	10.4566	27.5434
5.88	16.1826	23.9346
6.02	2.5492	49.887
6.16	4.1466	38.9042
6.3	9.9766	31.518
6.44	6.665	33.1068
6.58	0.4132	54.1045
6.72	1.721	65.2158
6.86	8.4547	40.6939
7	12.0116	49.821
7.14	4.9927	41.1417
7.28	5.5801	26.9464
7.42	6.5704	48.9618
7.56	1.6496	21.2504
7.7	8.8191	16.9319
7.84	13.3914	29.2482
7.98	15.2011	37.3383
8.12	6.9232	31.3929
8.26	4.712	36.2808
8.4	6.893	21.5032
8.54	3.3714	26.0164
8.68	4.1788	40.4484
8.82	10.6177	24.7937
8.96	0.776	47.5009
9.1	4.2957	29.0456
9.24	1.573	45.9841
9.38	0	50.6681
9.52	1.9738	66.4257
9.66	7.3101	60.1219
9.8	9.2024	32.6354
9.94	10.3992	39.7323
10.08	13.9187	34.3663
10.22	4.8398	31.4451
10.36	1.7701	39.34
10.5	5.8163	14.9581
10.64	15.7307	17.6406
10.78	17.4078	25.7917
10.92	8.8403	47.0754
11.06	12.5173	40.8611
11.2	23.7592	42.6008
11.34	13.9758	52.1871
11.48	4.5594	14.6188
11.62	6.8543	21.3378
11.76	13.6126	10.2423
11.9	13.5155	10.1296
12.04	15.9848	30.8783
12.18	11.3619	36.2821
12.32	6.4049	33.1457
12.46	7.5021	20.3113
12.6	9.0658	10.3726
12.74	12.9043	27.7757
12.88	13.7219	41.159
13.02	5.3606	42.6537
13.16	13.7578	40.8884
13.3	14.8972	11.4696
13.44	9.6574	11.5242
13.58	6.039	17.4704
13.72	1.433	8.4502
13.86	2.5251	9.2943
14	9.352	11.8765
14.14	10.2839	12.5114
14.28	8.6536	11.1399
14.42	14.8322	12.3347
14.56	6.1521	1.804
14.7	12.5642	0.667
14.84	7.2808	14.8474
14.98	4.5177	6.2803
15.12	9.5025	5.2136
15.26	3.8002	5.7919
15.4	4.5985	5.8519
15.54	6.7749	5.3917
15.68	8.3223	9.4508
15.82	10.6453	18.9938
15.96	8.097	6.2912
16.1	18.6149	0.8678
16.24	6.2692	9.594
16.38	5.9026	6.3759
16.52	10.9115	4.6831
16.66	5.1692	4.5044
16.8	6.1085	12.8371
16.94	6.3366	12.8621
17.08	4.6599	10.1338
17.22	6.4492	19.2101
17.36	9.3618	24.4548
17.5	1.1583	27.4046
17.64	7.8269	41.0906
17.78	6.755	28.265
17.92	8.1241	14.4684
18.06	7.6352	20.0924
18.2	3.1453	21.505
18.34	5.3906	23.449
18.48	6.3685	25.77
18.62	9.1183	15.3242
18.76	6.0816	19.6748
18.9	8.0014	19.1998
19.04	5.8198	6.7794
19.18	6.2923	2.6983
19.32	3.8436	7.6032
19.46	11.2517	29.8975
19.6	7.8633	13.8861
19.74	12.3705	3.5745
19.88	8.9171	7.5825
20.02	10.7354	16.8901
20.16	9.257	8.938
20.3	2.1602	8.7313
20.44	3.5971	4.2605
20.58	5.7601	10.0543
20.72	2.2	45.265
20.86	8.6799	18.9814
21	6.3296	6.8943
21.14	17.0672	12.4809
21.28	14.0448	15.0075
21.42	11.2705	16.9888
21.56	11.4075	13.2523
21.7	10.7517	4.1454
21.84	19.7898	4.558
21.98	29.9283	20.9904
22.12	50.6862	48.4428
22.26	40.3494	5.344
22.4	30.3012	10.1461
22.54	21.6817	13.2233
22.68	7.6415	11.6648
22.82	0.2148	3.8424
22.96	0.7265	5.2384
23.1	0	13.4546
23.24	0	6.1614
23.38	0	7.162
23.52	0.0594	3.5749
23.66	1.666	0.9905
23.8	0.2386	1.8856
23.94	0.9041	1.7393
24.08	0.0094	0.6462
24.22	0	8.28
24.36	0	7.5393
24.5	0.1146	3.3159
24.64	0.5193	3.4985
24.78	0.9497	9.3368
24.92	4.5798	4.6709
25.06	1	4.49e-11

## Sheet: Fig 2B
#1
	WT			NLRP3-/-			GSDMD-/-			Casp1/11-/-
NI	99425	106776	110703	127366	135103	183787	108294	121120	129195	97037	97557	126763
2h	797000	619000	641000	638000	703000	876000	494000	431000	531000	210000	192345	251995
24h	124170	106374	107736	151266	177056	270952	186458	181406	227694	110583	141752	154333

[truncated: 82 more sheets: Fig 2C, Fig 2E, Fig 2G, Fig 3B, Fig 3C, Fig 3D, Fig 3E, Fig 4A, Fig 4B, Fig 4C, Fig 4D, Fig 4E, Fig 4F, Fig 5A, Fig 5B, Fig 5C, Fig 5E, Fig 5F, Fig 5G, Fig 5H …]
